# Supplementary material for: Antiplaque Effect of Essential Oils and 0.2% Chlorhexidine on an In Situ Model of Oral Biofilm Growth: A Randomised Clinical Trial
Source: PLoS One. 2015 Feb 17;10(2):e0117177. doi: 10.1371/journal.pone.0117177 (PMC4331278; doi:10.1371/journal.pone.0117177)
Supplement: S1 Table — Results of thickness of the biofilm after 4D-EO. (XLSX) [file pone.0117177.s003.xlsx]

## Sheet: Hoja1
Report of the primary data in terms of thickness of the biofilm obtained per disk and volunteer after 4D-EO.
Table S1. Results of thickness of the biofilm after 4D-EO
VOLUNTEER	DISK 1	DISK 2	DISK 3	DISK 4	DISK 5	DISK 6	TOTAL (MEAN)
15	5.25	6.2	6.2	6.7	5.2	6.5	6.00833
2	13.5	13.25	15.25	17	12.75	15.5	14.5417
3	8.25	8.5	6.5	8.75	7	6.75	7.625
4	11	8	6.75	8.25	10.25	8.5	8.79167
5	11.75	9.5	11.25	14.25	10.5	9	11.0417
6	15.25	13.5	13.5	13	10	7.5	12.125
7	4	4.25	4.5	4.5	4.75	3.5	4.25
8	15.25	13.25	15.75	12.5	9.5	15.25	13.5833
9	7.25	2.5	7.75	5.5	8.25	4.75	6
10	9.5	7.75	9	10	10.25	8.25	9.125
11	7	10.7	7.25	9.25	9.75	8.75	8.78333
12	8.25	9.75	13.5	15.5	9.75	9.5	11.0417
13	9.75	16.2	14.75	15	16.25	15.25	14.5333
14	13.75	10.5	11.7	13.2	16.7	15.7	13.5917
1	13.5	7	11	7.25	6.5	7.75	8.83333
							9.99167	*Mean of thickness
	*The number present in the cell highlighted in yellow is the one which has been represented in Figure 4
