# Supplementary material for: Antiplaque Effect of Essential Oils and 0.2% Chlorhexidine on an In Situ Model of Oral Biofilm Growth: A Randomised Clinical Trial
Source: PLoS One. 2015 Feb 17;10(2):e0117177. doi: 10.1371/journal.pone.0117177 (PMC4331278; doi:10.1371/journal.pone.0117177)
Supplement: S2 Table — Results of thickness of the biofilm after 4D-CHX-0.2%. (XLSX) [file pone.0117177.s004.xlsx]

## Sheet: Hoja1
Report of the primary data in terms of thickness of the biofilm obtained per disk and volunteer after 4D-CHX 0.2%.
Table S2. Results of thickness of the biofilm after 4D-CHX 0.2%
VOLUNTEER	DISK 1	DISK 2	DISK 3	DISK 4	DISK 5	DISK 6	TOTAL (MEAN)
1	7.25	8.25	11	8	9.5	8.5	8.75
2	9.25	10.25	10.5	8.25	8.25	8.5	9.16667
3	3	4	3.25	4	4.75	3.25	3.70833
4	7	6.5	10.25	6.25	7.25	5.5	7.125
5	7.5	7	9.25	9.5	7.25	8.25	8.125
6	5.75	4.25	5.5	8.25	4.75	6.5	5.83333
7	5.75	5	4.25	5.25	4	4.5	4.79167
8	4.75	5.25	6.75	3.25	3	5	4.66667
9	5.75	5.25	4	6	4.25	6.5	5.29167
10	6	2.75	3.5	3	2.5	1	3.125
11	8.5	7.5	7.75	7.25	3.75	8	7.125
12	9.5	6.2	7.25	6.75	5.7	8.2	7.26667
13	8.2	9.7	6.2	5.5	6.7	8.75	7.50833
14	10.5	7.75	6.5	7.25	5.7	6	7.28333
15	8.75	7.5	6.25	9	6.75	6.75	7.5
							6.48444	*Mean of thickness
	*The number present in the cell highlighted in yellow is the one which has been represented in Figure 4
