# Supplementary material for: Antiplaque Effect of Essential Oils and 0.2% Chlorhexidine on an In Situ Model of Oral Biofilm Growth: A Randomised Clinical Trial
Source: PLoS One. 2015 Feb 17;10(2):e0117177. doi: 10.1371/journal.pone.0117177 (PMC4331278; doi:10.1371/journal.pone.0117177)
Supplement: S3 Table — Results of thickness of the biofilm after 4D-CONTROL. (XLSX) [file pone.0117177.s005.xlsx]

## Sheet: Hoja1
Report of the primary data in terms of thickness of the biofilm obtained per disk andvolunteer after 4D-CONTROL.
Table S3. Results of thickness of the biofilm after 4D-CONTROL
VOLUNTEER	DISK 1	DISK 2	DISK 3	DISK 4	DISK 5	DISK 6	TOTAL (MEAN)
1	12.75	16.75	18.25	15.25	13.75	19.25	16
2	26.25	26.75	25.5	27.5	25.5	26.75	26.375
3	21.5	28.25	23.75	27.5	26.75	26.75	25.75
4	24.5	25.75	22.5	21.75	21	24.75	23.375
5	19.75	24.5	21.75	21	20.5	22.25	21.625
6	28	28.5	33.75	34.25	29.5	31.25	30.875
7	19.75	25.75	26.5	21.5	23	22.25	23.125
8	13.25	10.5	12.75	11.25	10.5	10.75	11.5
9	26.25	23.5	22.75	24.5	25.75	25.75	24.75
10	28.75	29.5	30	29.25	28.5	28.75	29.125
11	26.75	28.5	23.75	24.5	26.25	26	25.9583
12	22.75	24.75	26.25	25.75	27	27.75	25.7083
13	23.5	24	26	24	22	19.5	23.1667
14	22.25	21.5	20.75	20.5	22.75	23.75	21.9167
15	24.5	24.75	22.75	21.25	20.25	20.25	22.2917
							23.4361	*Mean of thickness
	*The number present in the cell highlighted in yellow is the one which has been represented in Figure 4
