# Supplementary material for: Antiplaque Effect of Essential Oils and 0.2% Chlorhexidine on an In Situ Model of Oral Biofilm Growth: A Randomised Clinical Trial
Source: PLoS One. 2015 Feb 17;10(2):e0117177. doi: 10.1371/journal.pone.0117177 (PMC4331278; doi:10.1371/journal.pone.0117177)
Supplement: S4 Table — Results of bacterial vitality of the biofilm after 4D-EO. B. Report of the primary data in terms of bacterial vitality obtained per layer, disk and volunteer after 4D-EO. Results of bacterial vitality of the biofilm after 4D-EO (BY LAYERS). (XLSX) [file pone.0117177.s006.xlsx]

## Sheet: Hoja1
Report of the primary data in terms of bacterial vitality obtained per layer, disk and volunteer after 4D-EO.
Table S4A. Results of bacterial vitality of the biofilm after 4D-EO
VOLUNTEER	DISK 1	DISK 2	DISK 3	DISK 4	DISK 5	DISK 6	TOTAL per volunteer (MEAN)
1	5.64786	11.2024	6.13637	10.1611	5.17443	5.04881	7.2285
2	7.33107	9.03033	10.7916	12.265	6.23559	10.7172	9.39513
3	14.0835	24.266	6.19779	21.2691	33.4101	27.9439	21.1951
4	12.0277	8.04133	31.341	21.7187	6.78787	9.91595	14.9721
5	30.7884	14.1073	18.7484	14.6147	36.491	40.894	25.9406
6	16.2627	1.21067	10.2663	7.99698	15.5523	18.8067	11.6826
7	14.0942	12.0598	16.3283	10.4387	12.4714	11.9892	12.8969
8	11.3963	14.3549	12.059	6.36204	12.053	23.14	13.2275
9	12.6535	17.9296	11.5838	11.9034	9.66441	14.4917	13.0377
10	7.13166	10.0112	16.8568	19.9311	19.6822	10.2638	13.9795
11	19.5822	10.5009	15.5495	15.6958	10.9293	17.5703	14.9713
12	32.1381	30.6156	19.4615	26.4479	22.9971	23.9864	25.9411
13	10.7116	15.6001	8.16572	9.22075	6.99527	5.64777	9.39021
14	10.9955	16.3345	13.2765	15.7672	10.3341	12.6535	13.2269
15	22.0256	10.178	9.88743	12.3709	13.7538	10.0225	13.0397
							14.675	*Mean bacterial vitality
Table S4B. Results of bacterial vitality of the biofilm after 4D-EO (by layers)
VOLUNTEER	DISK 1 LAYER 1	DISK 2 LAYER 1	DISK 3 LAYER 1	DISK 4 LAYER 1	DISK 5 LAYER 1	DISK 6 LAYER 1	Mean layer 2/volunteer	DISK 1 LAYER 2	DISK 2 LAYER 2	DISK 3 LAYER 2	DISK 4 LAYER 2	DISK 5 LAYER 2	DISK 6 LAYER 2	Mean layer 2/volunteer	DISK 1 LAYER 3	DISK 2 LAYER 3	DISK 3 LAYER 3	DISK 4 LAYER 3	DISK 5 LAYER 3	DISK 6 LAYER 3	Mean layer 3/volunteer
1	11.3946	13.6003	12.7093	21.8753	10.767	9.01012	13.2261	4.47387	13.8585	4.32801	8.06718	4.38409	4.84018	6.65864	1.07515	6.14832	1.37178	0.54092	0.372153	1.29612	1.80074
2	17.9795	16.859	24.5799	22.0081	15.0873	21.9595	19.7456	3.91375	7.78071	7.50184	10.0087	3.33491	8.90552	6.90758	0.0999104	2.45127	0.293194	4.77819	0.284525	1.28641	1.53225
3	23.8968	41.5389	11.5058	41.0414	36.4763	51.3791	34.3064	13.4525	22.1859	4.32098	18.965	31.8231	22.9328	18.9467	4.90115	9.07329	2.76664	3.80101	31.9311	9.51983	10.3322
4	20.4326	18.3696	61.5956	44.7064	13.7248	18.6278	29.5761	6.76562	3.90245	27.4631	17.1512	5.51648	8.30072	11.5166	8.88497	1.85195	4.9642	3.29856	1.12228	2.81932	3.82355
5	72.6716	33.4179	39.1192	39.2743	72.5366	79.2585	56.0464	19.5131	8.75686	16.5608	4.55738	29.6384	39.7909	19.8029	0.180454	0.147257	0.565221	0.0122828	7.29791	3.63258	1.97262
6	19.9166	1.97169	14.6193	18.6265	21.1152	25.7339	16.9972	15.0125	1.55798	12.4406	4.66458	14.3042	20.1276	11.3513	13.8589	0.102339	3.73884	0.699851	11.2376	10.5586	6.69936
7	25.3666	20.393	23.623	26.9882	17.6118	17.03	21.8354	12.2361	11.0495	16.8369	4.27578	12.84	12.565	11.6339	4.67983	4.73697	8.52501	0.0520861	6.9625	6.3725	5.22148
8	29.8177	37.9724	31.7444	16.8747	28.6756	54.8119	33.3161	4.21794	5.07644	4.39691	2.20308	7.454	14.2559	6.26738	0.153192	0.0159329	0.0355897	0.00835026	0.0295781	0.352136	0.0991298
9	19.4208	31.3274	20.9475	21.1614	15.8433	19.615	21.3859	11.4942	14.8737	9.47003	7.86587	8.47749	16.2575	11.4065	7.04541	7.58759	4.33385	6.68303	4.67244	7.6025	6.32081
10	8.44848	20.6297	27.4637	34.3914	31.6884	17.5764	23.3663	9.85292	8.16271	16.9643	17.2005	21.532	7.8275	13.59	3.09358	1.24113	6.14239	8.20149	5.82618	5.3875	4.98204
11	28.24	21.1658	31.5015	40.6672	24.1721	31.7756	29.587	25.2366	6.12688	8.24699	4.23018	7.23565	17.9853	11.5103	5.27	4.21	6.9	2.19	1.38	2.95	3.81667
12	71.2354	59.6742	47.4679	51.8048	50.3272	55.7721	56.0469	24.1789	31.9026	8.29659	25.369	14.7845	14.2403	19.7953	1	0.27	2.62	2.17	3.87954	1.94687	1.98107
13	24.8769	36.2755	14.6015	13.9685	15.7326	12.9646	19.7366	4.01789	9.82494	7.82569	11.8737	4.76325	3.19875	6.91737	3.24	0.7	2.07	1.82	0.49	0.78	1.51667
14	30.8549	41.0022	28.3721	39.5479	25.0785	35.0459	33.3169	2.10578	7.8855	11.2784	7.70592	5.8472	2.83563	6.2764	0.0257	0.115879	0.1789	0.04789	0.07651	0.078956	0.0873058
15	41.0755	9.32658	15.9748	19.7417	26.3769	15.8766	21.3953	19.8215	14.8796	5.47286	7.00547	10.716	10.4752	11.3951	5.17996	6.3279	8.21458	10.3657	4.16854	3.71587	6.32876
						*Mean Layer 1	28.659						*Mean Layer 2	11.5984						*Mean Layer 3	3.76764
	*The numbers present in the cells highlighted in yellow are the ones which have been represented in Figure 5											*Mean bacterial vitality		14.675
