# Supplementary material for: Antiplaque Effect of Essential Oils and 0.2% Chlorhexidine on an In Situ Model of Oral Biofilm Growth: A Randomised Clinical Trial
Source: PLoS One. 2015 Feb 17;10(2):e0117177. doi: 10.1371/journal.pone.0117177 (PMC4331278; doi:10.1371/journal.pone.0117177)
Supplement: S5 Table — Results of bacterial vitality of the biofilm after 4D- CHX 0.2%. B. Report of the primary data in terms of bacterial vitality obtained per layer, disk and volunteer after 4D-CHX 0.2%. Results of bacterial vitality of the biofilm after 4D- CHX 0.2% (BY LAYERS). (XLSX) [file pone.0117177.s007.xlsx]

## Sheet: Hoja1
Report of the primary data in terms of bacterial vitality obtained per layer, disk and volunteer after 4D-CHX 0.2%.
Table S5A. Results of bacterial vitality of the biofilm after 4D-CHX 0.2%
VOLUNTEER	DISK 1	DISK 2	DISK 3	DISK 4	DISK 5	DISK 6	TOTAL per volunteer (MEAN)
1	16.1545	31.8381	47.2123	37.2234	35.3984	28.1141	32.6568
2	41.1011	32.9922	56.4152	76.5091	50.2729	38.3942	49.2808
3	0	0	0	0	0	0	0
4	2.17585	2.54556	4.65002	4.25227	4.11012	1.25841	3.16537
5	56.3364	61.5409	58.4176	43.1622	45.5769	43.6057	51.4399
6	0	0	0	0	0	0	0
7	0	0	0	0	0	0	0
8	17.8126	25.7342	21.7461	22.9864	18.7382	20.995	21.3354
9	7.44934	6.07544	7.71407	7.30131	8.50429	9.33552	7.73
10	0	0	0	0	0	0	0
11	7.03489	2.34153	1.93418	1.93226	2.32828	3.43931	3.16841
12	0	0	0	0	0	0	0
13	0	0	0	0	0	0	0
14	4.85195	5.73186	5.14779	5.96237	15.2045	9.45046	7.72483
15	21.4544	22.4308	26.0406	18.7107	20.2493	19.1534	21.3399
							13.1894	*Mean bacterial vitality
Table S5B. Results of bacterial vitality of the biofilm after 4D-CHX 0.2% (by layers)
VOLUNTEER	DISK 1 LAYER 1	DISK 2 LAYER 1	DISK 3 LAYER 1	DISK 4 LAYER 1	DISK 5 LAYER 1	DISK 6 LAYER 1	Mean layer 2/volunteer	DISK 1 LAYER 2	DISK 2 LAYER 2	DISK 3 LAYER 2	DISK 4 LAYER 2	DISK 5 LAYER 2	DISK 6 LAYER 2	Mean layer 2/volunteer	DISK 1 LAYER 3	DISK 2 LAYER 3	DISK 3 LAYER 3	DISK 4 LAYER 3	DISK 5 LAYER 3	DISK 6 LAYER 3	Mean layer 3/volunteer
1	32.1811	42.6849	71.2034	66.0943	51.763	44.7436	51.4451	13.254	29.0311	44.9158	35.0132	45.0539	26.5486	32.3028	3.02822	23.7981	25.5177	10.5628	9.37825	13.0501	14.2225
2	68.0326	41.04	77.2687	90.0643	51.0681	31.7755	59.8749	44.6852	35.1031	60.2098	82.2962	52.5225	38.903	52.2866	10.5856	22.8335	31.7672	57.1669	47.2279	44.5041	35.6809
3	0	0	0	0	0	0	0	0	0	0	0	0	0	0	0	0	0	0	0	0	0
4	1.18401	6.03821	2.10146	4.71075	5.07984	0.43658	3.25848	3.17833	0.961047	6.37049	4.11965	3.0018	0.641237	3.04542	2.1652	0.637416	5.47812	3.9264	4.24871	2.69741	3.19221
5	79.423	78.9181	81.6107	55.0577	59.9319	53.4537	68.0659	55.7281	71.0908	64.8573	47.2188	50.5061	47.9337	56.2225	33.8581	34.6137	28.7846	27.21	26.2928	29.4296	30.0315
6	0	0	0	0	0	0	0	0	0	0	0	0	0	0	0	0	0	0	0	0	0
7	0	0	0	0	0	0	0	0	0	0	0	0	0	0	0	0	0	0	0	0	0
8	10.1752	29.2074	26.3741	30.9412	22.1701	22.5301	23.5664	16.792	18.3048	23.7168	26.771	20.1374	21.9648	21.2811	26.4706	29.6905	15.1474	11.2471	13.9072	18.49	19.1588
9	8.24738	3.81384	3.66662	3.85746	12.4493	14.546	7.76342	7.18047	5.73288	9.77402	8.40366	5.01797	5.24125	6.89171	6.92018	8.6796	9.70156	9.64282	8.04564	8.21935	8.53486
10	0	0	0	0	0	0	0	0	0	0	0	0	0	0	0	0	0	0	0	0	0
11	8.74166	2.1472	0.81629	1.53792	1.17952	5.19568	3.26971	6.78996	2.74152	1.84067	2.07932	2.49074	2.29633	3.03976	5.57305	2.13587	3.14558	2.17952	3.31457	2.82592	3.19575
12	0	0	0	0	0	0	0	0	0	0	0	0	0	0	0	0	0	0	0	0	0
13	0	0	0	0	0	0	0	0	0	0	0	0	0	0	0	0	0	0	0	0	0
14	3.79057	9.07151	6.27804	7.89419	10.8105	8.70215	7.75782	5.56014	3.68854	4.20676	4.29862	14.6166	8.93593	6.88443	5.20515	4.43552	4.95856	5.6943	20.1865	10.7133	8.53222
15	24.7801	20.5015	31.6725	22.0477	19.6741	22.7795	23.5759	25.3782	27.0015	19.6711	10.9376	23.6944	20.9874	21.2784	14.2048	19.7895	26.7783	23.1468	17.3793	13.6932	19.1653
						*Mean Layer 1	16.5718						*Mean Layer 2	13.5488						*Mean Layer 3	9.4476
	*The numbers present in the cells highlighted in yellow are the ones which have been represented in Figure 5											*Mean bacterial vitality		13.1894
