# Supplementary material for: Antiplaque Effect of Essential Oils and 0.2% Chlorhexidine on an In Situ Model of Oral Biofilm Growth: A Randomised Clinical Trial
Source: PLoS One. 2015 Feb 17;10(2):e0117177. doi: 10.1371/journal.pone.0117177 (PMC4331278; doi:10.1371/journal.pone.0117177)
Supplement: S6 Table — Results of bacterial vitality of the biofilm after 4D-CONTROL. B. Report of the primary data in terms of bacterial vitality obtained per layer, disk and volunteer after 4D-CONTROL. Results of bacterial vitality of the biofilm after 4D-CONTROL (BY LAYERS). (XLSX) [file pone.0117177.s008.xlsx]

## Sheet: Hoja1
Report of the primary data in terms of bacterial vitality obtained per layer, disk and volunteer after 4D-CONTROL.
Table S6A. Results of bacterial vitality of the biofilm after 4D-CONTROL
VOLUNTEER	DISK 1	DISK 2	DISK 3	DISK 4	DISK 5	DISK 6	TOTAL per volunteer (MEAN)
1	43.77	45.66	53.9533	47.63	46.9833	51.4367	48.2389
2	69.2067	68.8933	63.4767	63.46	68.41	71.2867	67.4556
3	37.7767	41.0667	40.1467	43.31	42.0567	43.07	41.2378
4	43.5767	50.0067	48.16	49.41	46.2533	49.5133	47.82
5	52.4133	54.7367	49.4367	52.6133	49.8867	44.78	50.6444
6	48.83	43.9267	41.4	40.6267	38.24	36.0867	41.5183
7	48.2433	47.2567	43.48	42.7367	46.52	46.33	45.7611
8	51.71	58.0267	62.6833	57.53	56.6033	56.0667	57.1033
9	38.4167	35.6933	36.97	33.8167	32.3067	33.2767	35.08
10	52.99	52.1533	55.64	58.9967	60.7933	58.0033	56.4294
11	59.89	63.4467	67.1733	66.63	61.4675	68.8	64.5679
12	94.5446	81.9736	96.4611	90.8081	76.303	55.9627	82.6755
13	57.3675	56.0858	62.9825	50.8133	56.255	56.07	56.5957
14	75.5222	91.7842	91.9874	84.1341	74.7538	62.276	80.0763
15	87.4258	92.4341	59.267	71.5729	55.3382	70.8729	72.8185
							56.5349	*Mean bacterial vitality
Table S6B. Results of bacterial vitality of the biofilm after 4D-CONTROL (by layers)
VOLUNTEER	DISK 1 LAYER 1	DISK 2 LAYER 1	DISK 3 LAYER 1	DISK 4 LAYER 1	DISK 5 LAYER 1	DISK 6 LAYER 1	Mean layer 2/volunteer	DISK 1 LAYER 2	DISK 2 LAYER 2	DISK 3 LAYER 2	DISK 4 LAYER 2	DISK 5 LAYER 2	DISK 6 LAYER 2	Mean layer 2/volunteer	DISK 1 LAYER 3	DISK 2 LAYER 3	DISK 3 LAYER 3	DISK 4 LAYER 3	DISK 5 LAYER 3	DISK 6 LAYER 3	Mean layer 3/volunteer
1	55.67	51.21	68.74	60.87	63.1	59.33	59.82	50.47	52.63	61.2	47.31	44.27	58.04	52.32	25.17	33.14	31.92	34.71	33.58	36.94	32.5767
2	91.29	89.37	77.18	84.98	90.37	92.97	87.6933	81.34	74.57	70.11	73.39	87.94	80.02	77.895	34.99	42.74	43.14	32.01	26.92	40.87	36.7783
3	71.55	81.44	86.17	93.82	89.57	95.45	86.3333	39.97	40.23	34.1	33.97	35.87	31.91	36.0083	1.81	1.53	0.17	2.14	0.73	1.85	1.37167
4	79.24	86.61	87.99	92.43	83.12	86.91	86.05	50.34	62.37	55.75	55.24	54.01	61.12	56.4717	1.15	1.04	0.74	0.56	1.63	0.51	0.938333
5	83.94	89.07	77.19	80.68	89.15	77.56	82.9317	56.02	59.88	57.41	60.76	48.89	43.31	54.3783	17.28	15.26	13.71	16.4	11.62	13.47	14.6233
6	87.55	91.37	84.24	80.46	73.05	72.71	81.5633	58.67	40.27	38.75	40.79	41.33	35.5	42.5517	0.27	0.14	1.21	0.63	0.34	0.05	0.44
7	80.59	85.17	74.33	67.95	74.81	71.28	75.6883	53.7	51.22	47.14	48.96	55.18	54.24	51.74	10.44	5.38	8.97	11.3	9.57	13.47	9.855
8	60.27	65.3	80.49	74.38	62.17	64.67	67.88	54.65	59.73	56.25	56.14	58.92	61.11	57.8	40.21	49.05	51.31	42.07	48.72	42.42	45.63
9	73.43	79.88	81.27	71.31	68.64	71.74	74.3783	41.82	27.14	29.47	30.14	28.17	27.94	30.78	0	0.06	0.17	0	0.11	0.15	0.0816667
10	88.84	80.67	94.7	95.22	91.54	91.62	90.4317	59.34	61.27	60.72	69.41	72.67	70.24	65.6083	10.79	14.52	11.5	12.36	18.17	12.15	13.2483
11	77.0425	88.44	84.89	87.46	83.39	85.01	84.3721	56.155	61.7125	65.375	72.445	56.3325	71.295	63.8858	46.4725	40.1875	51.255	39.985	44.68	50.095	45.4458
12	96.4089	88.6939	96.568	93.7302	76.5593	60.1976	85.3596	96.6032	87.3793	96.1096	93.5937	85.0184	62.7695	86.9123	90.6215	69.8477	96.7056	85.1003	67.3313	44.9211	75.7546
13	80.2775	77.9775	85.075	74.7	79.4	75.6775	78.8512	56.5	65.885	71.4375	59.84	60.45	59.155	62.2113	35.325	24.395	32.435	17.9	28.915	33.3775	28.7246
14	79.8487	96.1825	95.4802	96.323	92.6123	87.2218	91.2781	74.0702	92.509	91.4288	89.8818	86.4377	65.31	83.2729	72.6476	86.6612	89.0532	66.1976	45.2113	34.2963	65.6779
15	89.137	96.6627	78.423	86.3879	79.1496	86.3992	86.0266	89.2198	96.4388	69.179	80.7528	60.6113	82.5991	79.8001	83.9205	84.2007	30.1991	47.5778	26.2538	43.6203	52.6287
						*Mean Layer 1	81.2438						*Mean Layer 2	60.1091						*Mean Layer 3	28.2517
	*The numbers present in the cells highlighted in yellow are the ones which have been represented in Figure 5											*Mean bacterial vitality		56.5349
