# Supplementary material for: Antiplaque Effect of Essential Oils and 0.2% Chlorhexidine on an In Situ Model of Oral Biofilm Growth: A Randomised Clinical Trial
Source: PLoS One. 2015 Feb 17;10(2):e0117177. doi: 10.1371/journal.pone.0117177 (PMC4331278; doi:10.1371/journal.pone.0117177)
Supplement: S7 Table — Results of covering grade of the biofilm after 4D-EO. (XLSX) [file pone.0117177.s009.xlsx]

## Sheet: Hoja1
Report of the primary data in terms of covering grade of the biofilm obtained per disk and volunteer after 4D-EO.
Table S7. Results of covering grade of the biofilm after 4D-EO
VOLUNTEER	DISK 1	DISK 2	DISK 3	DISK 4	DISK 5	DISK 6	TOTAL (MEAN)
1	53.96	47.8375	37.595	57.825	37.7425	61.085	49.3408
2	86.4125	33.41	82.2925	52.98	88.225	52.115	65.9058
3	34.6825	51.725	60.16	67.3675	23.4	42.635	46.6617
4	37.175	38.0825	34.1925	40.6825	86.77	71.315	51.3696
5	95.345	88.3075	96.485	95.9925	52.495	46.82	79.2408
6	61.6625	76.955	56.675	69.59	32.685	52.675	58.3738
7	29.27	57.26	54.735	49.265	20.5075	4.29	35.8879
8	17.8025	69.4725	44.985	66.7075	44.4125	85.3475	54.7879
9	54.7975	7.1025	42.39	42.77	41.24	44.6625	38.8271
10	66.5025	43.59	46.0025	46.6675	38.2075	24.945	44.3192
11	70.0547	80.3674	41.6247	35.21	46.74	34.28	51.3795
12	57.856	76.502	87.935	84.2087	80.37	88.602	79.2456
13	63.84	75.274	70.357	58.07	57.39	70.55	65.9135
14	41.38	72.689	50.24	65.345	60.712	38.2957	54.7769
15	32.556	30.241	42.605	46.28	40.374	40.89	38.8243
							54.3236	*Mean of covering grade
	*The number present in the cell highlighted in yellow is the one which has been represented in Figure 6
