# Supplementary material for: Antiplaque Effect of Essential Oils and 0.2% Chlorhexidine on an In Situ Model of Oral Biofilm Growth: A Randomised Clinical Trial
Source: PLoS One. 2015 Feb 17;10(2):e0117177. doi: 10.1371/journal.pone.0117177 (PMC4331278; doi:10.1371/journal.pone.0117177)
Supplement: S8 Table — Results of covering grade of the biofilm after 4D-CHX 0.2%. (XLSX) [file pone.0117177.s010.xlsx]

## Sheet: Hoja1
Report of the primary data in terms of covering grade of the biofilm obtained per disk and volunteer after 4D-CHX 0.2%.
Table S8. Results of covering grade of the biofilm after 4D-CHX 0.2%
VOLUNTEER	DISK 1	DISK 2	DISK 3	DISK 4	DISK 5	DISK 6	TOTAL (MEAN)
1	65.8	71.9025	60.4775	84.5625	44.99	43.3775	61.8517
2	27.66	65.725	8.0425	36.4475	37.8825	19.2625	32.5033
3	16.87	5.678	21.37	30.887	2.578	25.05	17.0722
4	19.578	5.01	1.798	4.378	9.854	8.5	8.18633
5	56.145	21.525	23.1675	17.3775	42.985	33.0425	32.3737
6	26.4275	16.0075	29.295	19.82	8.0525	3.9	17.2504
7	2.3525	2.87	0.995	1.0775	2.82	0.7025	1.80292
8	3.5575	13.5825	4.5975	3.23	2.77	1.69	4.90458
9	32.1825	26.53	3.105	17.3025	1.905	33.21	19.0392
10	18.135	6.3175	26.3875	1.3725	0.2925	0.2	8.78417
11	21.687	45.207	46.378	34.37	29.84	30.85	34.722
12	29.374	14.21	10.578	9.378	10.578	28.25	17.0613
13	71.8625	23.67	39.2	42.015	13.2075	18.3675	34.7204
14	1.94	1.16	1.4375	1.7975	2.5275	1.385	1.70792
15	9.67	4.378	9.678	10.78	7.135	7.45	8.18183
							20.0108	*Mean of covering grade
	*The number present in the cell highlighted in yellow is the one which has been represented in Figure 6
